# Supplementary material for: Global perspective of ecological risk of plastic pollution on soil microbial communities
Source: Front Microbiol. 2024 Oct 9;15:1468592. doi: 10.3389/fmicb.2024.1468592 (PMC11496196; doi:10.3389/fmicb.2024.1468592)
Supplement: Supplementary file 3 [file Presentation_1.zip]

Archive with 2 entries (1 files):
- Supplementary Materials/
- Supplementary Materials/Figure.docx
